# Supplementary material for: Temporal Changes in Species, Phylogenetic, and Functional Diversity of Temperate Tree Communities: Insights From Assembly Patterns
Source: Front Plant Sci. 2019 Mar 19;10:294. doi: 10.3389/fpls.2019.00294 (PMC6433699; doi:10.3389/fpls.2019.00294)
Supplement: Supplementary file 1 [file Data_Sheet_1.xlsx]

## Sheet: Supplementary Data A1
Supplementary Data A1. Functional trait data and density of woody plant species recorded during censuses among three forest strata at the study sites. Scientific names follow the National Plant Species Database System (http://www.nature.go.kr). Functional traits were obtained from the listed literature and open access online databases. LF – life form, MH – maximum height, LS – leaf size, SW – see…
Sources for functional traits: 1. Kim DH, Song JH, Chang KW, Lee JC. 2010. Seeds of woody plant in Korea. National Institute of Forest Science, Seoul.
	2. Royal Botanic Gardens Kew. 2016. Seed Information Database (SID). Version 7.1. Available from: http://data.kew.org/sid/
	3. Mean value in same genus from SID of Royal Botanical Gardens Kew
	4. Korea National Arboretum. 2014. Korea Biodiversity Information System. Available from: http://www.nature.go.kr
	5. National Institute of Biological Resources. 2011. Korea Species Database. Available from: http://species.nibr.go.kr
	6. Jung SH, Park BS. 2008. Wood characteristics of Korean useful tree species. National Institute of Forest Science, Seoul.
	7. World Agroforestry Centre. 2007. ICRAF Wood Density Database. Available from: http://db.worldagroforestry.org
	8. Zanne AE et al. 2009. Global Wood Density Database. http://hdl.handle.net/10255/dryad.235
	9. Mean value in same genus from ICRAF Wood Density Database.
Family name	Scientific name		Functional trait data						Source for functional trait data					Gwangneung																Mt. Gyebang																Mt. Geum
			LF	MH (m)	LS (cm)	SW (mg)	WD (g/cm3)		LF & MH	LS	SW	WD		1998				2003				2008				2013				1997				2002				2007				2012				2000
														Whole	Over	Under		Whole	Over	Under		Whole	Over	Under		Whole	Over	Under		Whole	Over	Under		Whole	Over	Under		Whole	Over	Under		Whole	Over	Under		Whole	Over	Under
Adoxaceae	Viburnum dilatatum Thunb.		S	6	16	24.7	0.6707		4	4	1	9		0	0	0		0	0	0		0	0	0		0	0	0		0	0	0		0	0	0		0	0	0		0	0	0		16	0	16
Adoxaceae	Viburnum erosum Thunb.		S	5	12.25	25.8	0.6707		4	4	1	9		1	0	1		1	0	1		1	0	1		4	0	4		0	0	0		0	0	0		0	0	0		0	0	0		21	0	21
Adoxaceae	Viburnum furcatum Blume ex Maxim.		S	5	23.25	18	0.6707		4	4	1	9		0	0	0		0	0	0		0	0	0		0	0	0		0	0	0		0	0	0		0	0	0		0	0	0		0	0	0
Adoxaceae	Viburnum wrightii Miq.		S	5	17	24	0.6707		4	5	1	9		0	0	0		0	0	0		0	0	0		0	0	0		0	0	0		0	0	0		0	0	0		0	0	0		5	0	5
Anacardiaceae	Toxicodendron trichocarpum (Miq.) Kuntze		T	7	11	21	0.6202		4	4	1	9		95	0	95		98	0	98		62	0	62		40	0	40		3	0	3		3	0	3		2	0	2		1	0	1		20	0	20
Aquifoliaceae	Ilex crenata Thunb.		S	3	15.25	10	0.5913		4	4	1	9		0	0	0		0	0	0		0	0	0		0	0	0		0	0	0		0	0	0		0	0	0		0	0	0		0	0	0
Aquifoliaceae	Ilex integra Thunb.		T	13	10.25	30.3	0.5913		4	4	3	9		0	0	0		0	0	0		0	0	0		0	0	0		0	0	0		0	0	0		0	0	0		0	0	0		0	0	0
Aquifoliaceae	Ilex macropoda Miq.		T	18.5	10.25	10	0.5913		4	4	1	9		0	0	0		0	0	0		0	0	0		0	0	0		0	0	0		0	0	0		0	0	0		0	0	0		2	1	1
Araliaceae	Aralia elata (Miq.) Seem.		S	11.7	13	1.2	0.42		4	4	1	9		1	0	1		1	0	1		0	0	0		1	0	1		24	1	23		15	0	15		2	0	2		1	0	1		0	0	0
Araliaceae	Dendropanax morbiferus H.Lév.		T	15	21	16	0.57		4	4	1	6		0	0	0		0	0	0		0	0	0		0	0	0		0	0	0		0	0	0		0	0	0		0	0	0		0	0	0
Araliaceae	Kalopanax septemlobus (Thunb.) Koidz.		T	25	40	10	0.57		4	4	1	6		12	0	12		8	0	8		6	0	6		6	1	5		96	69	27		91	67	24		79	67	12		73	61	12		0	0	0
Betulaceae	Alnus maximowiczii Callier		T	10	14	0.6	0.5425		4	4	2	6		0	0	0		0	0	0		0	0	0		0	0	0		3	0	3		8	0	8		2	0	2		0	0	0		0	0	0
Betulaceae	Betula costata Trautv.		T	30	8.9	0.9	0.63		4	4	1	6		0	0	0		0	0	0		0	0	0		0	0	0		2	0	2		1	0	1		1	0	1		0	0	0		0	0	0
Betulaceae	Betula schmidtii Regel		T	30	9.75	0.333	0.87		4	4	1	6		0	0	0		0	0	0		0	0	0		0	0	0		138	113	25		131	110	21		120	110	10		117	108	9		0	0	0
Betulaceae	Carpinus cordata Blume		T	20	16.25	8	0.63		4	4	1	6		193	98	95		184	97	87		165	87	78		168	88	80		0	0	0		0	0	0		0	0	0		0	0	0		216	10	206
Betulaceae	Carpinus laxiflora (Siebold & Zucc.) Blume		T	24.3	8.75	3.846	0.68		4	4	1	6		165	100	65		159	93	66		120	70	50		117	62	55		2	0	2		2	1	1		2	1	1		2	1	1		98	48	50
Betulaceae	Carpinus tschonoskii Maxim.		T	21	10	13	0.68		4	4	2	6		0	0	0		0	0	0		0	0	0		0	0	0		0	0	0		0	0	0		0	0	0		0	0	0		0	78	-78
Betulaceae	Corylus heterophylla Fisch. ex Trautv.		S	5.7	17	1213.83	0.4928		4	4	3	9		2	0	2		5	0	5		3	0	3		10	0	10		18	0	18		16	0	16		6	0	6		2	0	2		1	0	1
Betulaceae	Corylus sieboldiana Blume		S	5.9	17	856	0.4928		4	4	1	9		12	0	12		14	0	14		8	0	8		3	0	3		0	0	0		0	0	0		0	0	0		0	0	0		0	0	0
Cannabaceae	Celtis jessoensis Koidz.		T	22.5	11	89.5	0.64		4	4	1	6		4	1	3		7	1	6		6	1	5		5	1	4		0	0	0		0	0	0		0	0	0		0	0	0		2	0	2
Caprifoliaceae	Lonicera praeflorens Batalin		S	1	8.75	11.5425	0.52		4	4	3	7		0	0	0		0	0	0		0	0	0		1	0	1		0	0	0		0	0	0		0	0	0		0	0	0		0	0	0
Caprifoliaceae	Weigela subsessilis (Nakai) L.H.Bailey		S	3.55	7	0.2451	0.82		4	4	1	6		6	0	6		5	0	5		7	0	7		6	0	6		0	0	0		0	0	0		0	0	0		0	0	0		0	0	0
Celastraceae	Euonymus alatus (Thunb.) Siebold		S	4	6.5	17.2	0.6103		5	5	1	9		5	0	5		15	0	15		11	0	11		7	0	7		0	0	0		1	0	1		1	0	1		1	0	1		0	0	0
Celastraceae	Euonymus macropterus Rupr.		S	10	13.5	26	0.6103		4	4	1	9		0	0	0		0	0	0		0	0	0		0	0	0		1	0	1		2	0	2		7	0	7		6	0	6		0	0	0
Celastraceae	Euonymus oxyphyllus Miq.		S	18.1	11	21	0.6103		4	4	1	9		534	1	533		800	1	799		682	1	681		630	0	630		14	1	13		14	1	13		10	1	9		10	2	8		22	0	22
Celastraceae	Euonymus sachalinensis (F.Schmidt) Maxim.		S	4	15	27	0.6103		5	5	1	9		1	0	1		1	0	1		1	0	1		0	0	0		0	0	0		0	0	0		0	0	0		0	0	0		0	0	0
Celastraceae	Euonymus verrucosus Scop		S	6.5	10	13.8	0.6103		5	5	1	9		0	0	0		0	0	0		0	0	0		0	0	0		10	0	10		10	0	10		7	0	7		7	0	7		0	0	0
Cornaceae	Cornus controversa Hemsl.		T	20	14	40	0.56		4	4	1	6		40	6	34		55	7	48		53	16	37		36	17	19		17	8	9		16	8	8		16	8	8		13	6	7		0	0	0
Cornaceae	Cornus kousa F.Buerger ex Hance		T	20.5	13.75	65	0.5953		4	4	1	6		45	10	35		54	10	44		54	12	42		52	13	39		0	0	0		0	0	0		0	0	0		0	0	0		161	3	158
Cornaceae	Cornus walteri Wangerin		T	10	16	45	0.5953		4	4	1	6		0	0	0		0	0	0		0	0	0		0	0	0		0	0	0		0	0	0		0	0	0		0	0	0		0	0	0
Cupressaceae	Chamaecyparis obtusa (Siebold & Zucc.) Endl.		T	40	0.465	2.44	0.45		4	4	1	6		0	0	0		0	0	0		0	0	0		0	0	0		0	0	0		0	0	0		0	0	0		0	0	0		722	65	657
Cupressaceae	Juniperus rigida Siebold & Zucc.		T	8	1.7	15.02	0.5041		4	4	2	9		1	0	1		1	0	1		0	0	0		0	0	0		0	0	0		0	0	0		0	0	0		0	0	0		0	0	0
Daphniphyllaceae	Daphniphyllum macropodum Miq.		T	12	19.5	117	0.5191		4	4	1	9		0	0	0		0	0	0		0	0	0		0	0	0		0	0	0		0	0	0		0	0	0		0	0	0		0	0	0
Ericaceae	Rhododendron mucronulatum Turcz.		S	4	7.5	0.1587	0.4955		4	4	1	9		0	0	0		0	0	0		0	0	0		0	0	0		0	0	0		0	0	0		0	0	0		0	0	0		22	0	22
Ericaceae	Rhododendron schlippenbachii Maxim.		S	6.9	12	0.3861	0.4955		4	4	1	9		0	0	0		0	0	0		0	0	0		0	0	0		0	0	0		0	0	0		0	0	0		0	0	0		154	0	154
Ericaceae	Rhododendron weyrichii Maxim.		S	10	8.5	0.1808	0.4955		4	4	3	9		0	0	0		0	0	0		0	0	0		0	0	0		0	0	0		0	0	0		0	0	0		0	0	0		0	0	0
Ericaceae	Rhododendron yedoense f. poukhanense (H.Lév.) M.Sugim. ex T.Yamaz.		S	5	7.5	0.0902	0.4955		4	4	1	9		0	0	0		0	0	0		0	0	0		0	0	0		0	0	0		0	0	0		0	0	0		0	0	0		9	0	9
Ericaceae	Vaccinium oldhamii Miq.		S	7	8.5	0.1587	0.655		4	4	1	9		0	0	0		0	0	0		0	0	0		0	0	0		0	0	0		0	0	0		0	0	0		0	0	0		0	0	0
Euphorbiaceae	Neoshirakia japonica (Siebold & Zucc.) Esser		S	13	18.5	245	0.4525		4	4	1	9		0	0	0		0	0	0		0	0	0		0	0	0		0	0	0		0	0	0		0	0	0		0	0	0		156	2	154
Fagaceae	Quercus acuta Thunb.		T	21	14	1100	0.85		4	4	1	6		0	0	0		0	0	0		0	0	0		0	0	0		0	0	0		0	0	0		0	0	0		0	0	0		0	0	0
Fagaceae	Quercus aliena Blume		T	25	28.5	2100	0.78		4	4	1	6		5	5	0		5	5	0		4	4	0		3	3	0		0	0	0		0	0	0		0	0	0		0	0	0		0	0	0
Fagaceae	Quercus mongolica Fisch. ex Ledeb.		T	30	17.5	2270	0.78		4	4	1	6		1	1	0		1	1	0		0	0	0		0	0	0		526	343	183		452	345	107		372	327	45		343	314	29		0	0	0
Fagaceae	Quercus serrata Murray		T	30	16.25	2000	0.78		4	4	1	6		71	71	0		69	69	0		60	60	0		53	53	0		0	0	0		0	0	0		0	0	0		0	0	0		392	338	54
Fagaceae	Quercus variabilis Blume		T	30	17	3800	0.86		4	5	1	6		0	0	0		0	0	0		0	0	0		0	0	0		0	0	0		0	0	0		0	0	0		0	0	0		1	1	0
Hamamelidaceae	Distylium racemosum Siebold & Zucc.		T	20	6.75	23.3	0.7125		4	4	1	7		0	0	0		0	0	0		0	0	0		0	0	0		0	0	0		0	0	0		0	0	0		0	0	0		0	0	0
Juglandaceae	Juglans mandshurica Maxim.		T	20	27.5	7400	0.5		4	4	1	6		0	0	0		0	0	0		0	0	0		0	0	0		3	1	2		2	2	0		2	2	0		2	2	0		0	0	0
Juglandaceae	Platycarya strobilacea Siebold & Zucc.		T	15	10.5	10	0.599		4	5	1	7		0	0	0		0	0	0		0	0	0		0	0	0		0	0	0		0	0	0		0	0	0		0	0	0		1	1	0
Lamiaceae	Callicarpa japonica Thunb.		S	12	11.25	1.6	0.4026		4	4	1	9		12	0	12		16	0	16		11	0	11		17	0	17		0	0	0		0	0	0		0	0	0		0	0	0		0	0	0
Lamiaceae	Callicarpa mollis Siebold & Zucc.		S	5	10.75	1.3	0.4026		4	4	1	9		0	0	0		0	0	0		0	0	0		0	0	0		0	0	0		0	0	0		0	0	0		0	0	0		1	0	1
Lauraceae	Cinnamomum yabunikkei H.Ohba		T	15	14	241.046	0.4991		4	4	3	9		0	0	0		0	0	0		0	0	0		0	0	0		0	0	0		0	0	0		0	0	0		0	0	0		0	0	0
Lauraceae	Lindera erythrocarpa Makino		T	17	16.5	87	0.5159		4	4	1	9		0	0	0		0	0	0		0	0	0		0	0	0		0	0	0		0	0	0		0	0	0		0	0	0		30	9	21
Lauraceae	Lindera obtusiloba Blume		T	6	18.5	109	0.5159		4	4	1	9		6	0	6		6	0	6		1	0	1		3	0	3		0	0	0		0	0	0		0	0	0		0	0	0		3	0	3
Lauraceae	Neolitsea aciculata (Blume) Koidz.		T	10	11.5	233	0.56		4	4	3	6		0	0	0		0	0	0		0	0	0		0	0	0		0	0	0		0	0	0		0	0	0		0	0	0		0	0	0
Lauraceae	Neolitsea sericea (Blume) Koidz.		T	10	18	343	0.54		4	4	1	6		0	0	0		0	0	0		0	0	0		0	0	0		0	0	0		0	0	0		0	0	0		0	0	0		0	0	0
Leguminosae	Lespedeza maximowiczii R.C.Schneid.		S	3	7.5	7.14	0.87		4	5	1	6		0	0	0		0	0	0		0	0	0		0	0	0		0	0	0		0	0	0		0	0	0		0	0	0		1	0	1
Leguminosae	Maackia amurensis Rupr.		T	20	8.75	47	0.55		4	5	1	6		0	0	0		0	0	0		0	0	0		0	0	0		59	15	44		46	21	25		31	17	14		26	16	10		7	1	6
Leguminosae	Maackia floribunda (Miq.) Takeda		T	17.5	6	47	0.55		4	4	2	6		0	0	0		0	0	0		0	0	0		0	0	0		0	0	0		0	0	0		0	0	0		0	0	0		0	0	0
Magnoliaceae	Magnolia sieboldii K.Koch		T	10	18	35	0.5032		4	4	1	9		0	0	0		0	0	0		0	0	0		0	0	0		277	0	277		280	2	278		248	9	239		205	3	202		0	0	0
Malvaceae	Tilia amurensis Rupr.		T	20	11	10	0.35		4	4	1	6		0	0	0		0	0	0		0	0	0		0	0	0		456	95	361		431	95	336		374	102	272		337	102	235		0	0	0
Malvaceae	Tilia mandshurica Rupr. & Maxim.		T	18.4	22.5	159.798	0.3475		4	4	2	7		0	0	0		0	0	0		0	0	0		0	0	0		10	3	7		8	2	6		8	3	5		7	2	5		0	0	0
Moraceae	Morus australis Poir.		T	11.5	19.75	2.80634	0.6156		4	4	3	9		10	0	10		15	0	15		13	0	13		16	0	16		6	2	4		5	4	1		6	4	2		6	4	2		1	0	1
Oleaceae	Fraxinus chinensis subsp. rhynchophylla (Hance) A.E.Murray		T	20.9	15.5	45	0.69		4	4	1	6		8	8	0		8	8	0		7	7	0		6	6	0		97	34	63		86	31	55		67	31	36		52	25	27		0	0	0
Oleaceae	Fraxinus sieboldiana Blume		T	17	10	17	0.5684		4	4	1	9		0	0	0		0	0	0		0	0	0		0	0	0		0	0	0		0	0	0		0	0	0		0	0	0		199	2	197
Oleaceae	Ligustrum japonicum Thunb.		S	14	10	19	0.6922		4	4	1	9		0	0	0		0	0	0		0	0	0		0	0	0		0	0	0		0	0	0		0	0	0		0	0	0		0	0	0
Oleaceae	Syringa reticulata subsp. amurensis (Rupr.) P.S.Green & M.C.Chang		S	6	14.75	16.368	0.74		4	4	2	8		0	0	0		0	0	0		0	0	0		0	0	0		0	0	0		1	0	1		2	0	2		1	0	1		0	0	0
Pentaphylacaceae	Cleyera japonica Thunb.		T	15	9	947.582	0.547		4	4	3	7		0	0	0		0	0	0		0	0	0		0	0	0		0	0	0		0	0	0		0	0	0		0	0	0		0	0	0
Pentaphylacaceae	Eurya japonica Thunb.		S	12	7.5	0.9615	0.62		4	4	1	7		0	0	0		0	0	0		0	0	0		0	0	0		0	0	0		0	0	0		0	0	0		0	0	0		0	0	0
Pinaceae	Abies holophylla Maxim.		T	40	4.2	23	0.38		4	4	1	6		0	0	0		0	0	0		0	0	0		0	0	0		93	17	76		97	20	77		102	25	77		98	28	70		0	0	0
Pinaceae	Pinus densiflora Siebold & Zucc.		T	35	11.15	15	0.44		4	4	1	6		0	0	0		0	0	0		0	0	0		0	0	0		121	80	41		106	82	24		93	77	16		84	75	9		40	38	2
Pinaceae	Pinus koraiensis Siebold & Zucc.		T	30	9.65	668	0.43		4	4	1	6		0	0	0		2	0	2		3	0	3		4	0	4		96	18	78		100	22	78		106	32	74		107	30	77		0	0	0
Pinaceae	Pinus thunbergii Parl.		T	20	8.995	12.8	0.49		4	4	1	6		0	0	0		0	0	0		0	0	0		0	0	0		0	0	0		0	0	0		0	0	0		0	0	0		8	8	0
Rhamnaceae	Rhamnella franguloides (Maxim.) Weberb.		S	7	12.25	33	0.78		4	4	1	6		0	0	0		0	0	0		0	0	0		0	0	0		0	0	0		0	0	0		0	0	0		0	0	0		0	0	0
Rosaceae	Photinia villosa (Thunb.) DC.		S	13	9	10	0.7579		4	4	1	9		0	0	0		0	0	0		0	0	0		0	0	0		0	0	0		0	0	0		0	0	0		0	0	0		73	0	73
Rosaceae	Prunus glandulosa Thunb.		S	2.45	7.5	565	0.5885		4	4	3	9		1	0	1		1	0	1		1	0	1		2	0	2		0	0	0		0	0	0		0	0	0		0	0	0		0	0	0
Rosaceae	Prunus japonica var. nakaii (H.Lév.) Rehder		S	3.8	7.25	89.1	0.5885		4	4	1	9		0	0	0		0	0	0		2	0	2		2	0	2		0	0	0		0	0	0		0	0	0		0	0	0		0	0	0
Rosaceae	Prunus mandshurica (Maxim.) Koehne		T	19.1	12.75	1500	0.5885		4	4	1	9		5	1	4		5	1	4		5	1	4		4	1	3		0	0	0		0	0	0		0	0	0		0	0	0		0	0	0
Rosaceae	Prunus sargentii Rehder		T	20	15.5	40	0.59		4	4	1	6		5	1	4		5	1	4		2	1	1		2	1	1		2	1	1		3	1	2		2	1	1		2	1	1		15	6	9
Rosaceae	Sorbus alnifolia (Siebold & Zucc.) K.Koch		T	28.7	12.75	16	0.557		4	4	1	9		28	7	21		33	5	28		34	6	28		34	6	28		0	0	0		0	0	0		0	0	0		0	0	0		76	5	71
Rutaceae	Phellodendron amurense Rupr.		T	10	11.5	9.5	0.387		4	4	1	7		0	0	0		0	0	0		0	0	0		0	0	0		1	1	0		1	1	0		1	1	0		0	0	0		0	0	0
Sabiaceae	Meliosma myriantha Siebold & Zucc.		T	16	21.5	11	0.4821		4	4	1	9		0	0	0		0	0	0		0	0	0		0	0	0		0	0	0		0	0	0		0	0	0		0	0	0		95	30	65
Sabiaceae	Meliosma oldhamii Miq.		T	17	10.25	34	0.4821		4	4	1	9		0	0	0		0	0	0		0	0	0		0	0	0		0	0	0		0	0	0		0	0	0		0	0	0		28	10	18
Salicaceae	Idesia polycarpa Maxim.		T	15	31.5	1.6	0.419		4	4	1	7		0	0	0		0	0	0		0	0	0		0	0	0		0	0	0		0	0	0		0	0	0		0	0	0		0	0	0
Salicaceae	Populus tremula var. davidiana (Dode) C.K.Schneid.		T	14.5	7.5	15.6625	0.4		4	4	3	7		0	0	0		0	0	0		0	0	0		0	0	0		19	1	18		9	1	8		9	1	8		6	2	4		0	0	0
Sapindaceae	Acer mandshuricum Maxim.		T	10	9.5	110	0.72		4	4	1	6		0	0	0		0	0	0		0	0	0		0	0	0		1	0	1		1	0	1		1	0	1		1	0	1		0	0	0
Sapindaceae	Acer palmatum Thunb.		T	22	13.5	12.8	0.67		4	4	1	7		0	0	0		0	0	0		0	0	0		0	0	0		0	0	0		0	0	0		0	0	0		0	0	0		109	4	105
Sapindaceae	Acer pictum Thunb.		T	30	14.5	41	0.66		4	4	1	6		12	11	1		12	11	1		12	10	2		11	9	2		85	21	64		81	19	62		79	20	59		68	19	49		8	1	7
Sapindaceae	Acer pseudosieboldianum (Pax) Kom.		T	20	17	4.4	0.5403		4	4	1	9		92	4	88		107	7	100		111	9	102		140	11	129		733	8	725		857	14	843		917	26	891		912	35	877		395	22	373
Schisandraceae	Illicium anisatum Gaertn.		S	5	11	51	0.579		4	4	1	9		0	0	0		0	0	0		0	0	0		0	0	0		0	0	0		0	0	0		0	0	0		0	0	0		0	0	0
Staphyleaceae	Staphylea bumalda DC.		S	5	9	24	0.56		4	4	1	6		3	0	3		6	0	6		8	0	8		9	0	9		0	0	0		4	0	4		2	0	2		1	0	1		0	0	0
Styracaceae	Styrax japonicus Siebold & Zucc.		T	16	8	250	0.4424		4	4	1	9		104	3	101		119	4	115		115	4	111		88	5	83		0	0	0		0	0	0		0	0	0		0	0	0		346	67	279
Styracaceae	Styrax obassis Siebold & Zucc.		T	14	18.5	250	0.4424		4	4	1	9		36	3	33		38	4	34		36	6	30		32	6	26		15	1	14		15	1	14		16	2	14		17	2	15		12	3	9
Symplocaceae	Symplocos paniculata (Thunb.) Miq.		S	9.5	9.25	24	0.5802		4	4	1	9		1	0	1		1	0	1		1	0	1		1	0	1		0	0	0		0	0	0		0	0	0		0	0	0		11	0	11
Symplocaceae	Symplocos tanakana Nakai		S	7.2	9	35	0.5802		4	4	1	9		0	0	0		0	0	0		0	0	0		0	0	0		0	0	0		0	0	0		0	0	0		0	0	0		2	0	2
Taxaceae	Cephalotaxus harringtonii (Knight ex J.Forbes) K.Koch		S	6	5.95	437.802	0.5371		4	4	3	9		0	0	0		0	0	0		0	0	0		0	0	0		0	0	0		0	0	0		0	0	0		0	0	0		0	0	0
Taxaceae	Taxus cuspidata Siebold & Zucc.		T	17	2.05	50.2	0.474		4	4	1	7		0	0	0		0	0	0		0	0	0		0	0	0		0	0	0		0	0	0		0	0	0		0	0	0		0	0	0
Theaceae	Camellia japonica L.		T	13	13.5	595	0.55		4	4	1	9		0	0	0		0	0	0		0	0	0		0	0	0		0	0	0		0	0	0		0	0	0		0	0	0		0	0	0
Theaceae	Stewartia pseudocamellia Maxim.		T	17.4	10.5	9.8	0.58		4	4	1	8		0	0	0		0	0	0		0	0	0		0	0	0		0	0	0		0	0	0		0	0	0		0	0	0		261	25	236
Ulmaceae	Ulmus davidiana var. japonica (Rehder) Nakai		T	30	10.5	4.35	0.64		4	5	1	6		0	0	0		0	0	0		0	0	0		0	0	0		16	6	10		14	8	6		12	8	4		8	6	2		0	0	0
Ulmaceae	Ulmus laciniata (Trautv.) Mayr		T	20	27.5	18.0659	0.464		4	4	3	7		0	0	0		0	0	0		0	0	0		0	0	0		44	18	26		40	18	22		31	19	12		26	18	8		0	0	0
[truncated: 18 more columns]
